# Supplementary material for: Drivers of disengagement from care during the first six months on antiretroviral therapy for HIV in South Africa: A mixed-methods study
Source: PLOS Glob Public Health. 2025 Dec 23;5(12):e0004977. doi: 10.1371/journal.pgph.0004977 (PMC12725671; doi:10.1371/journal.pgph.0004977)
Supplement: S1 Table — (XLSX) [file pgph.0004977.s001.xlsx]

## Sheet: Sheet1
Supplementary Table 1: Participants' characteristics stratified by VL test result availability
Characteristics	VL test available	VL test not available
	(N=705)	(N=344)
Median Age (Q1, Q3)	34 (27,41)	32 (25,39)
Gender
Male	194 (28%)	105 (31%)
Female	511 (72%)	239 (69%)
Educational level
Secondary/ tertiary	452 (64%)	202 (59%)
Primary or less	253 (36%)	142 (41%)
Employment status
Formal employment	158 (22%)	70 (20%)
Informal employment	138 (20%)	68 (20%)
Unemployed	356 (50%)	182 (53%)
Student/Trainee	53 (8%)	24 (7%)
Relationship status
Have a partner	566 (80%)	256 (74%)
No partner/not living with a partner	139 (20%)	88 (26%)
Can obtain ZAR100 cash for health care when required
Easy	322 (46%)	138 (40%)
Difficult	383 (54%)	206 (60%)
Urban/rural facility
Urban	359 (51%)	209 (61%)
Rural	346 (49%)	135 (39%)
District name
District 1	254 (36%)	95 (28%)
District 2	197 (28%)	153 (44%)
District 3	254 (36%)	96 (28%)
