# Supplementary material for: Drivers of disengagement from care during the first six months on antiretroviral therapy for HIV in South Africa: A mixed-methods study
Source: PLOS Glob Public Health. 2025 Dec 23;5(12):e0004977. doi: 10.1371/journal.pgph.0004977 (PMC12725671; doi:10.1371/journal.pgph.0004977)
Supplement: S2 Table — (XLSX) [file pgph.0004977.s002.xlsx]

## Sheet: Sheet1
Supplementary Table 2: Retention and VL suppression outcomes for participants who self-reported newly initiating treatment at study enrolment, stratified by their pattern of engagement (n= 296)
Outcome	Outcome definition	Overall	VL test not observed	VL <50 copies/mL	VL 50-1000 copies/mL	VL >1000 copies/mL
		(n, %)
N	Overall	296	134 (45%)	119 (40%)	34 (11%)	9 (3%)
Continuously in care	In care at originating facility	182 (61%)	47 (26%)	96 (53%)	34 (19%)	5 (3%)
	Transferred	26 (9%)	0 (0%)	0 (0%)	0 (0%)	0 (0%)
Disengaged from care	Died	1 (0.3%)	0 (0%)	0 (0%)	0 (0%)	0 (0%)
	Immediately disengaged	24 (8%)	0 (0%)	0 (0%)	0 (0%)	0 (0%)
	Disengaged from care during first 6 months on ART	22 (7%)	0 (0%)	0 (0%)	0 (0%)	0 (0%)
Cyclical engagement	Treatment interruption followed by re-engagement in care by 6 months on ART	41 (14%)	14 (34%)	23 (56%)	0 (0%)	4 (10%)
