# Supplementary material for: Drivers of disengagement from care during the first six months on antiretroviral therapy for HIV in South Africa: A mixed-methods study
Source: PLOS Glob Public Health. 2025 Dec 23;5(12):e0004977. doi: 10.1371/journal.pgph.0004977 (PMC12725671; doi:10.1371/journal.pgph.0004977)
Supplement: S3 Table — (XLSX) [file pgph.0004977.s003.xlsx]

## Sheet: Sheet1
Supplementary Table 3: Retention and viral load suppression outcomes for participants who self-reported re-engaging at study enrollment, stratified by their engagement pattern (n=157)
Outcome	Outcome definition	Overall	VL test not observed	VL <50 copies/mL	VL 50-1000 copies/mL	VL >1000 copies/mL
		(n, %)
N	Overall	157	55 (35%)	68 (43%)	26 (17%)	8 (5%)
Continuously in care	In care at originating facility	119 (76%)	31 (26%)	62 (52%)	22 (18%)	4 (3%)
	Transferred	6 (4%)	3 (50%)	2 (33%)	1 (17%)	0 (0%)
Disengaged from care	Died	1 (1%)	0 (0%)	0 (0%)	0 (0%)	0 (0%)
	Immediately disengaged	5 (3%)	0 (0%)	0 (0%)	0 (0%)	0 (0%)
	Disengaged from care during first 6 months on ART	10 (6%)	0 (0%)	0 (0%)	0 (0%)	0 (0%)
Cyclical engagement	Treatment interruption followed by re-engagement in care by 6 months on ART	16 (10%)	5 (31%)	4 (25%)	3 (19%)	4 (25%)
