# Supplementary material for: Drivers of disengagement from care during the first six months on antiretroviral therapy for HIV in South Africa: A mixed-methods study
Source: PLOS Glob Public Health. 2025 Dec 23;5(12):e0004977. doi: 10.1371/journal.pgph.0004977 (PMC12725671; doi:10.1371/journal.pgph.0004977)
Supplement: S4 Table — (XLSX) [file pgph.0004977.s004.xlsx]

## Sheet: Sheet1
Supplementary Table 4: Retention and viral load suppression outcomes for participants who were on treatment (<6 months) at study enrollment, stratified by their engagement pattern (n=596)
Outcome	Outcome definition	Overall	VL test not observed	VL <50 copies/mL	VL 50-1000 copies/mL	VL >1000 copies/mL
		(n, %)
N	Overall	596	155 (26%)	311 (52%)	89 (15%)	41 (7%)
Continuously in care	In care at originating facility	469 (79%)	91 (19%)	274 (58%)	74 (16%)	30 (7%)
	Transferred	13 (2%)	2 (15%)	0 (0%)	2 (100%)	0 (0%)
Disengaged from care	Died	2 (0.3%)	2 (100%)	0 (0%)	0 (0%)	0 (0%)
	Immediately disengaged	1 (0.2%)	1 (100%)	0 (0%)	0 (0%)	0 (0%)
	Disengaged from care during first 6 months on ART	26 (4%)	25 (96%)	0 (0%)	1 (4%)	0 (0%)
Cyclical engagement	Treatment interruption followed by re-engagement in care by 6 months on ART	85 (14%)	25 (30%)	37 (44%)	12 (14%)	11 (12%)
