# Supplementary material for: Drivers of disengagement from care during the first six months on antiretroviral therapy for HIV in South Africa: A mixed-methods study
Source: PLOS Glob Public Health. 2025 Dec 23;5(12):e0004977. doi: 10.1371/journal.pgph.0004977 (PMC12725671; doi:10.1371/journal.pgph.0004977)
Supplement: S5 Table — (XLSX) [file pgph.0004977.s005.xlsx]

## Sheet: Sheet1
Supplementary Table 5: Predictors of viral load suppression to <50 copies/mL by 6 months on ART
Characteristic	VL >50 copies (n=207)	VL <50 copies (n=498)	Crude RR	Adjusted RR
			(95% CI)	(95% CI)*
Age
≥25 years	169 (29%)	423 (71%)	Ref	Ref
18-24 years	38 (34%)	75 (66%)	0.93 (0.81 - 1.07)	0.87 (0.75 - 1.00)
Gender
Male	65 (34%)	129 (66%)	Ref	Ref
Female	142 (28%)	369 (72%)	1.09 (0.97 - 1.22)	1.09 (0.97 - 1.22)
Educational level
Secondary/ tertiary	130 (29%)	322 (71%)	Ref	Ref
Primary or less	77 (30%)	176 (70%)	0.98 (0.88 -1.08)	0.97 (0.88 - 1.07)
Relationship status
Have a partner	68 (30%)	157 (70%)	Ref	Ref
No partner/not living with a partner	139 (29%)	341 (71%)	1.02 (0.92 - 1.13)	1.01 (0.92 - 1.12)
Food scarcity
Never/seldom	154 (28%)	394 (72%)	Ref	Ref
Sometimes/often	53 (34%)	104 (66%)	0.92 (0.81 - 1.04)	0.92 (0.81 - 1.04)
Can obtain ZAR100 cash for health care when required
Easy	87 (27%)	235 (73%)	Ref	Ref
Difficult	120 (31%)	263 (69%)	0.94 (0.86 - 1.03)	--**
Urban/rural facility
Urban	107 (30%)	252 (70%)	Ref	Ref
Rural	100 (29%)	246 (71%)	1.01 (0.92 - 1.11)	0.99 (0.90 - 1.09)
Pregnant status at enrolment
Female not pregnant	128 (29%)	316 (71%)	Ref	Ref
Female pregnant	14 (21%)	53 (79%)	1.11 (0.97- 1.27)	1.09 (0.95 - 1.25)
Male	65 (34%)	129 (66%)	0.93 (0.83 - 1.05)	0.93 (0.83 - 1.04)
ART status at study enrolment
On treatment < 6 months	130 (29%)	311 (71%)	Ref	Ref
Newly initiating	43 (27%)	119 (73%)	1.04 (0.93 - 1.16)	--**
Re-engaging	34 (33%)	68 (67%)	0.95 (0.81 - 1.10)
WHO staging at initiation
Stage1	183 (30%)	432 (70%)	Ref	Ref
Stage2	14 (27%)	37 (73%)	1.03 (0.87 - 1.23)	1.02 (0.85 - 1.21)
Stage 3 & 4	7 (26%)	20 (74%)	1.05 (0.84 - 1.33)	1.06 (0.84 - 1.33)
Unknown	3 (25%)	9 (75%)	1.07 (0.77 - 0.49)	1.05 (0.76 - 1.46)
Baseline CD4 count
≥200 mm3	117 (26%)	331 (74%)	Ref	Ref
<200 mm3	75 (41%)	110 (59%)	0.80 (0.71 - 0.92)	0.80 (0.70 - 0.91)
Missing	15 (21%)	57 (79%)	1.07 (0.94 - 1.22)	1.07 (0.94 - 1.21)
Baseline regimen
Tenofovir/Lamivudine/Dolutegravir	184 (28%)	469 (72%)	Ref	Ref
Tenofovir/Emtricitabine/Efavirenz	18 (44%)	23 (56%)	0.78 (0.59 - 1.03)	0.78 (0.59 - 1.02)
Other	5 (45%)	6 (55%)	0.76 (0.44 - 1.31)	0.72 (0.42 - 1.24)
Do you wish that this clinic offered you more/the same/less HIV information?
Same or less	105 (29%)	251 (71%)	Ref	Ref
More	102 (29%)	247 (71%)	1.00 (0.91 - 1.10)	1.00 (0.91 - 1.09)
Do you wish that this clinic offered you more/the same/less HIV Counselling?
Same or less	108 (29%)	262 (71%)	Ref	Ref
More	99 (30%)	236 (70%)	0.99 (0.90 - 1.09)	0.98 (0.89 - 1.08)
I prefer to attend clinic visits
Alone	177 (29%)	428 (71%)	Ref	Ref
With someone	30 (30%)	70 (70%)	0.99 (0.86 - 1.14)	0.99 (0.87 -1.13)
I prefer to receive HIV treatment outside the clinic
No	69 (29%)	169 (71%)	Ref	Ref
Yes	138 (30%)	329 (70%)	0.99 (0.90 - 1.10)	1.01 (0.91 - 1.11)
Some staff do not treat patients with sufficient respect
Disagree	148 (28%)	380 (72%)	Ref	Ref
Agree	42 (32%)	91 (68%)	0.95 (0.84 - 1.08)	0.93 (0.83 - 1.06)
The queues to see a doctor or nurse are too long at this facility
Disagree	58 (32%)	121 (68%)	Ref	Ref
Agree	129 (28%)	334 (72%)	1.07 (0.95 - 1.20)	1.10 (0.99 - 1.23)
In this clinic, you're able to talk to the doctors or nurses in private
Disagree	19 (22%)	66 (78%)	Ref	Ref
Agree	184 (30%)	423 (70%)	0.90 (0.79 - 1.02)	--**
The health workers are too busy to listen to my problems
Disagree	176 (28%)	448 (72%)	Ref	Ref
Agree	27 (40%)	41 (60%)	0.84 (0.69 - 1.02)	0.86 (0.71 - 1.05)
The doctors and nurses discussed the treatment fully with me
Disagree	9 (24%)	29 (76%)	Ref	Ref
Agree	196 (30%)	467 (70%)	0.92 (0.77 - 1.11)	0.93 (0.78 - 1.10)
I find it easy to tell the health workers when I have missed taking my tablets
Disagree	34 (27%)	93 (73%)	Ref	Ref
Agree	149 (30%)	341 (70%)	0.95 (0.84 - 1.07)	0.95 (0.85 - 1.07)
The facilities are dirty
Disagree	176 (29%)	433 (71%)	Ref	Ref
Agree	24 (32%)	50 (68%)	0.95 (0.81 - 1.12)	0.92 (0.78 - 1.08)
* Adjusted for age, gender, and baseline CD4 count. Note that gender was removed from the pregnancy status predictor analysis and baseline CD4 count was removed from the WHO stage predictor analysis due to potential collinearity) ** Convergence not achieved for these models
